# Supplementary material for: IoMT Architecture for Fully Automated Point-of-Care Molecular Diagnostic Device
Source: Sensors (Basel). 2025 Jul 16;25(14):4426. doi: 10.3390/s25144426 (PMC12300902; doi:10.3390/s25144426)
Supplement: Supplementary file 1 [file sensors-25-04426-s001.zip]

Archive with 1 entries (1 files):
- sensors-3692779-supplementary.pdf
